# Supplementary material for: Evaluation of Temozolomide and Fingolimod Treatments in Glioblastoma Preclinical Models
Source: Cancers (Basel). 2023 Sep 8;15(18):4478. doi: 10.3390/cancers15184478 (PMC10527257; doi:10.3390/cancers15184478)
Supplement: Supplementary file 1 [file cancers-15-04478-s001.zip]

Archive with 1 entries (1 files):
- cancers-2561895-supplementary.pdf
